# Supplementary material for: A Refined Method for Studying Foraging Behaviour and Body Mass in Group-Housed European Starlings
Source: Animals (Basel). 2022 Apr 29;12(9):1159. doi: 10.3390/ani12091159 (PMC9099603; doi:10.3390/ani12091159)
Supplement: Supplementary file 1 [file animals-12-01159-s001.zip]

Archive with 3 entries (2 files):
- Supplementary files/
- Supplementary files/Supplementary Figures.pdf
- Supplementary files/Welfare monitoring in European starlings.pdf
